# Supplementary material for: Metabolomic profiling of ascending thoracic aortic aneurysms and dissections - Implications for pathophysiology and biomarker discovery
Source: PLoS One. 2017 May 3;12(5):e0176727. doi: 10.1371/journal.pone.0176727 (PMC5415060; doi:10.1371/journal.pone.0176727)
Supplement: S2 File — (XLS) [file pone.0176727.s002.xls]

## Sheet: Tabelle1
Concentration µM
Sample Identification	Group	lysoPC a C16:0	lysoPC a C16:1	lysoPC a C17:0	lysoPC a C18:0	lysoPC a C18:1	lysoPC a C18:2	lysoPC a C20:4	lysoPC a C28:0	PC aa C28:1	PC aa C30:0	PC aa C32:0	PC aa C32:1	PC aa C32:2	PC aa C34:1	PC aa C34:2	PC aa C34:3	PC aa C34:4	PC aa C36:0	PC aa C36:1	PC aa C36:2	PC aa C36:3	PC aa C36:4	PC aa C36:5	PC aa C36:6	PC aa C38:3	PC aa C38:4	PC aa C38:5	PC aa C38:6	PC aa C40:4	PC aa C40:5	PC aa C40:6	PC aa C42:2	PC aa C42:5	PC ae C30:1	PC ae C32:1	PC ae C32:2	PC ae C34:0	PC ae C34:1	PC ae C34:2	PC ae C34:3	PC ae C36:1	PC ae C36:2	PC ae C36:3	PC ae C36:4	PC ae C36:5	PC ae C38:2	PC ae C38:3	PC ae C38:4
G01	C	2.69593	0.0330907	0.0661813	1.53625	0.556906	0.165453	0.24818	0.0538149	1.43689	1.92195	7.13735	1.85474	0.809748	35.9799	16.251	0.597196	0.109153	0.635481	9.89202	15.4985	9.09895	16.907	0.678844	0.078941	12.9042	24.8888	4.94606	2.48589	2.73581	1.8483	2.05799	0.0404269	0.0707308	0.225049	0.933226	0.626617	0.328993	1.60804	1.0373	0.489166	1.06478	0.798447	0.407056	1.72063	5.06953	0.389918	0.500723	1.45194
G02	C	0.834946	0.0363478	0.0581564	0.436315	0.208836	0.0581564	0.363478	0.0730498	0.61137	1.05546	3.99981	1.47887	0.585254	40.8728	14.9975	0.533439	0.097142	1.14105	11.0335	12.769	8.32471	13.4412	1.09518	0.093957	10.1031	21.0661	3.9187	2.38532	2.20371	1.45175	1.79356	0.0573297	0.0361265	0.0985313	0.856329	0.484118	0.264279	1.58353	2.13503	0.444305	1.47921	0.932694	0.463156	1.85334	8.21248	0.322547	0.542994	1.94669
G04	C	8.10416	0.157233	0.232105	3.81964	2.81843	2.10392	0.890985	0.106569	2.40745	3.30444	4.59444	1.55289	0.759748	26.8066	10.6206	0.578399	0.12595	0.338778	7.84057	11.5487	5.51688	9.77901	0.596409	0.0617028	9.45535	17.7408	2.75026	1.53058	1.34104	1.06487	1.42989	0.0267643	0.0482448	0.525011	0.791433	0.963517	0.374183	2.18611	0.974096	0.255048	1.24069	0.874032	0.314716	1.61961	2.75988	0.408619	0.762894	1.58646
G05	C	3.78454	0.0431183	0.206968	1.85267	0.799568	0.577785	0.629527	0.150627	1.54563	2.84139	4.93092	1.63332	0.653225	27.5848	17.3029	0.629034	0.103192	0.382726	8.54337	14.0161	7.07656	10.8286	0.690642	0.0876765	9.57977	18.8896	2.8768	1.48288	1.70534	1.16653	1.26636	0.0378371	0.028966	0.364192	0.836432	0.65011	0.378909	1.55817	1.16569	0.38697	1.23088	1.0103	0.40537	1.39264	3.4449	0.513693	0.691147	1.48848
G06	C	2.45122	0.0378444	0.0756888	1.35713	0.376216	0.287617	0.242204	0.0987642	1.05304	1.9405	6.49699	1.6215	0.608718	32.2329	11.8629	0.474406	0.140761	0.274004	8.45946	11.5455	6.53021	14.3555	0.680576	0.0528614	8.56789	19.2914	4.34617	1.60705	1.49056	1.36976	1.23971	0.0335907	0.0393499	0.227939	0.691707	0.571042	0.394477	1.63008	0.980864	0.284721	1.10189	0.660896	0.304206	1.19561	3.71577	0.44023	0.440724	1.37502
G07	C	2.57573	0.0810253	0.0515616	1.6949	0.625944	0.220978	0.184148	0.0701559	0.67169	1.52768	3.9211	2.77611	0.632519	23.5197	13.0525	0.50475	0.0922106	0.232939	5.87923	9.94283	4.61849	7.2159	0.440362	0.0474965	5.51368	9.82445	2.44089	1.03733	0.755618	0.803515	0.882456	0.0312578	0.0373682	0.145886	0.402552	0.426669	0.148691	1.00572	0.984541	0.564204	0.594896	0.589376	0.508152	0.868657	1.61134	0.281911	0.28227	0.687536
G08	C	4.96251	0.0471254	0.133522	2.55774	1.00055	0.832548	0.274898	0.0700034	1.25095	2.62774	9.20813	2.47961	1.00544	42.9187	21.7444	0.90745	0.161044	0.415542	11.8959	17.9647	9.78295	15.6061	0.837348	0.0879931	12.5733	23.2305	4.27313	2.20055	2.04484	1.41146	1.69343	0.0481472	0.0545007	0.358576	1.13063	0.984526	0.572027	2.3076	1.53082	0.597689	1.65689	1.20924	0.567804	2.04123	4.47935	0.70603	0.798093	1.98986
G09	C	2.00731	0.0484027	0.0887383	1.27097	0.342863	0.354953	0.169409	0.0638338	0.946539	1.55893	5.50277	1.71711	0.629969	34.9919	10.6486	0.51623	0.0829908	0.347511	10.7548	10.4543	5.88596	12.4918	0.632754	0.0700125	8.94914	21.6699	3.29331	1.36175	2.08807	1.34419	1.14892	0.0338738	0.0509381	0.296321	1.08614	0.953548	0.366333	1.57064	1.08764	0.320107	1.5441	0.735431	0.321403	1.25649	3.97679	0.337581	0.483368	1.84237
G16	BAV-A	2.35844	0.0773994	0.0696594	1.09434	0.592116	0.340557	0.201238	0.0596671	0.86716	1.98556	6.22027	2.19649	0.649441	37.6391	16.2364	0.8153	0.125833	0.338231	8.56942	13.2453	8.26043	13.4058	0.679237	0.0654333	9.50934	20.1858	3.61088	1.51156	1.91997	1.35124	1.1812	0.0419444	0.0441142	0.251224	0.88327	0.719766	0.352682	2.14278	1.43609	0.516755	1.3282	1.08271	0.606348	1.42783	3.5334	0.233074	0.575302	1.55407
G17	BAV-A	31.3636	0.601168	0.944693	16.0804	8.70524	10.1769	2.0955	0.232969	4.69894	4.36443	6.44898	2.36509	1.57235	47.4354	36.9448	1.67599	0.221942	0.625419	12.3135	30.1744	23.4216	21.8672	1.39218	0.184125	28.6218	34.6988	6.77598	5.15262	2.71859	2.56531	3.94989	0.0575406	0.0785173	0.747318	1.32409	1.78581	0.342394	4.00636	2.92536	1.27411	1.95419	2.06853	1.60524	4.59661	5.59787	1.03995	2.05174	3.84985
G18	BAV-A	4.7696	0.105902	0.127083	2.29893	0.905882	0.557752	0.374188	0.0754714	2.11196	2.81076	6.20129	2.51339	0.868242	39.2049	18.0718	0.92071	0.123452	0.507659	9.43919	14.9009	10.2573	16.2707	0.873679	0.117573	11.666	21.9782	3.8788	2.63703	1.80456	1.32761	1.87785	0.0455596	0.0539641	0.409666	1.08978	1.03905	0.327254	2.19609	1.31827	0.436491	1.58481	1.09334	0.480256	1.62652	4.13123	0.461358	0.795011	1.93799
G20	BAV-A	1.79119	0.0365764	0.128018	1.14045	0.343116	0.128018	0.530358	0.15341	1.20257	2.22713	7.13984	2.68801	0.742861	39.7174	12.5612	0.76393	0.13952	0.715697	10.9566	12.4479	8.71618	23.1764	1.02874	0.0930136	11.8656	29.221	4.53149	2.49011	2.53254	1.74958	1.63059	0.0348801	0.100345	0.304664	1.02829	1.05415	0.544445	2.02913	1.45378	0.282916	1.96006	0.78913	0.348853	1.89802	6.9799	0.532846	0.664136	2.59278
G21	BAV-A	6.32629	0.0880023	0.234673	3.62418	1.24747	0.62335	0.777354	0.233827	2.35922	1.96362	3.85184	1.27939	0.945206	26.5219	11.6809	0.900487	0.0925778	0.420408	7.75333	13.4593	6.56189	10.321	0.681786	0.0757056	13.3438	17.0481	2.90655	1.39204	1.40463	1.10494	1.24352	0.0298638	0.0341878	0.485053	0.915665	1.55292	0.340979	1.68367	1.12936	0.327009	1.33894	0.919937	0.371169	1.15351	3.82705	0.59614	0.87157	1.6855
G22	BAV-A	3.27165	0.0391481	0.258378	1.81773	0.65148	0.642029	0.344504	0.026912	1.43961	1.91407	4.31766	1.46258	0.515445	23.4681	14.2729	0.572702	0.136777	0.384457	5.63525	11.1044	5.97667	12.2604	0.6793	0.043031	6.98221	15.5323	2.83956	1.17982	1.18362	0.974621	0.842887	0.0215155	0.0362435	0.303214	0.78255	0.677739	0.258305	1.23367	1.02927	0.444142	0.996418	0.716116	0.383724	1.15603	3.78058	0.408611	0.557923	1.3277
G23	BAV-A	5.02999	0.155172	0.172414	2.38571	1.32801	1	0.241379	0.0800179	1.8068	2.44992	4.76255	1.98274	0.590928	27.4015	12.9859	0.817118	0.13788	0.317911	7.75417	12.1901	5.887	10.8786	0.849348	0.0517051	9.05008	16.9506	2.91538	1.25112	1.26313	1.15097	0.977403	0.0275761	0.0545693	0.546209	0.845887	1.10304	0.281755	2.19626	1.01642	0.406747	1.63994	0.932686	0.37767	1.47123	3.02303	0.567329	0.709993	1.68592
G26	BAV-A	10.1978	0.153914	0.417766	5.46781	2.78527	2.79244	0.725594	0.0759986	2.51251	3.09438	4.83551	2.46031	0.586689	37.8216	19.2676	0.937313	0.176141	0.519632	9.40458	17.0004	9.12843	18.0237	0.74721	0.108395	10.3211	28.9188	4.49738	1.94953	2.10953	1.7691	1.53613	0.0361315	0.0672099	0.560711	0.697693	0.894255	0.42654	2.84409	1.3523	0.410996	1.82296	1.05461	0.454677	2.487	4.14158	0.314018	0.864686	2.46606
G27	BAV-A	2.52775	0.0937207	0.0937207	2.37581	0.412167	0.281162	0.374883	0.215197	1.47897	2.70916	13.1055	1.54566	1.36259	39.7797	18.7768	0.791711	0.177107	0.726484	13.7357	16.9382	8.49299	13.6936	0.964839	0.1305	13.9931	23.8029	4.43512	2.25938	2.27559	1.23418	1.65463	0.0372856	0.0529734	0.645396	1.27287	1.38889	0.717575	2.36719	1.4851	0.363535	2.1241	1.17221	0.379626	2.0838	5.50895	1.20042	0.73882	2.50137
G29	TAV-A	2.04721	0	0.0481696	1.0508	0.261651	0.0963391	0.192678	0	0.709481	2.60831	7.07736	2.52111	0.398281	25.822	11.597	0.539225	0.113047	0.234258	6.92342	9.38375	7.43513	14.986	0.782953	0.0361751	8.09305	20.5589	3.90031	1.96114	1.88505	1.35275	1.16664	0.0452189	0.063175	0.165991	1.05572	0.501929	0.346673	1.49812	0.655677	0.23966	0.939653	0.528482	0.265817	1.35581	2.92114	0.215765	0.295588	1.64341
G30	TAV-A	0.444388	0	0.0126968	0.363139	0.148469	0.114271	0.0380904	0.0557195	0.409723	1.33554	4.89237	1.14751	0.427515	21.1226	13.8618	0.430325	0.07342	0.246282	4.88072	9.35452	3.94241	5.3169	0.410812	0.0307486	3.48548	6.97948	1.902	0.690539	0.256452	0.476442	0.548323	0.0117472	0.0373126	0.0947367	0.470549	0.214386	0.332479	1.23549	1.53315	1.67985	0.674135	0.744277	0.945709	1.32524	1.65929	0.269544	0.246272	0.567686
G31	TAV-A	1.02561	0.00996016	0.059761	0.964475	0.340464	0.239044	0.368526	0.0636302	0.767977	1.28791	3.31449	1.37876	0.538618	33.9582	12.3963	0.434551	0.0986499	0.624754	8.24857	11.0405	6.9585	16.0218	0.730612	0.0781754	8.61077	22.245	3.33669	1.66949	2.02903	1.03543	1.224	0.0372264	0.0648251	0.154217	0.533034	0.498834	0.210016	1.42028	1.2997	0.349928	1.13372	0.729403	0.359357	1.57213	6.16469	0.278003	0.439426	1.75353
G32	TAV-A	1.40433	0.0847458	0.0847458	0.664377	0.39812	0.254237	0.20339	0.155672	1.34994	3.11085	10.9494	3.20238	0.492511	29.161	13.7797	0.556995	0.121465	0.209204	8.87873	10.5289	6.66219	17.7743	0.932866	0.118183	7.66172	22.8321	4.20009	1.96381	2.00404	1.35336	1.51497	0.0459599	0.0862556	0.223769	1.31097	0.49571	0.712579	2.04578	0.793463	0.288891	1.15667	0.807133	0.350707	2.27571	3.62427	0.653035	0.483875	2.10941
G33	TAV-A	3.26375	0.0661959	0.0441306	2.10804	0.946072	0.728155	0.220653	0.0467051	1.4956	2.59531	6.58099	3.7364	1.05686	56.1038	47.5444	1.50725	0.290975	0.813943	13.111	37.3492	18.7657	23.0621	1.80955	0.11639	11.4014	29.865	8.24566	3.38704	1.72317	2.35561	1.99691	0.10296	0.141268	0.348944	1.02867	0.653575	0.521156	5.6599	3.25387	1.00275	3.15435	3.3607	1.64323	4.85553	6.68796	0.499624	1.11558	3.58728
G34	TAV-A	3.35205	0.0787402	0.204724	1.71066	0.6336	0.354331	0.307087	0.135696	1.65507	2.26759	6.52478	1.89406	0.709503	29.6899	12.7715	0.720853	0.13322	0.273713	8.02687	12.504	7.33008	15.1021	0.713551	0.0635121	10.8194	19.8382	3.9162	1.62315	1.63821	1.34252	1.22097	0.0371778	0.0270242	0.455898	1.06831	1.28728	0.400975	1.85327	1.01076	0.517391	1.30101	0.758946	0.491352	1.49996	3.58611	0.488133	0.573426	1.82327
G35	TAV-A	2.70696	0.062995	0.107991	1.17671	0.591721	0.593952	0.404968	0.101704	1.4249	2.76766	11.2702	3.19722	0.790877	38.2951	11.257	0.676656	0.174061	0.360115	9.80601	10.5681	7.18791	19.1825	0.821328	0.0641276	10.619	23.8684	3.83682	2.20343	2.12674	1.49878	1.33833	0.0311477	0.0534691	0.376514	1.05919	0.787854	0.50265	1.91128	0.889424	0.205208	1.46187	0.634243	0.24323	1.39469	3.73223	0.625163	0.543005	1.68961
G36	TAV-A	4.53886	0.171295	0.171295	2.04321	1.15339	0.811396	1.12694	0.343907	1.45325	5.65894	28.1823	5.53007	1.10359	63.9823	33.2822	1.22765	0.406178	0.644537	14.0981	25.902	18.402	48.7643	1.60996	0.138439	12.2045	38.1949	14.0723	4.05646	2.07396	3.13329	3.30901	0.0877193	0.178981	0.393082	1.77556	0.575896	1.16609	6.58304	1.75349	0.514874	1.94758	1.63856	0.891626	5.53953	4.49466	0.499525	0.733287	4.55239
G37	TAV-A	3.34157	0.0892857	0.137987	2.05048	0.566169	0.535714	0.527597	0.153597	1.67724	2.82432	9.50218	2.41042	0.715791	29.9183	14.0372	0.597994	0.188587	0.336226	8.83231	13.3972	9.13438	14.6024	0.831855	0.0857886	11.1588	22.8727	3.97348	1.31811	1.91854	1.38332	1.19841	0.0628625	0.0630793	0.449153	1.30947	1.47472	0.641574	2.05465	1.23504	0.397563	1.33654	0.998252	0.447258	1.52992	5.30253	0.648362	0.75517	2.09894
G38	TAV-A	5.54883	0.153689	0.163934	3.20963	1.12276	0.727459	0.379098	0.112311	2.38379	2.65738	6.44056	1.59115	1.11185	30.947	16.2193	0.845025	0.0828216	0.357552	9.64651	15.135	7.00232	11.8078	0.61334	0.101824	12.4846	19.5833	3.37291	1.55	1.33054	0.987889	1.09418	0.050501	0.0490965	0.470123	0.816344	1.19182	0.356008	2.17345	1.17746	0.387847	1.33427	0.996315	0.364003	1.3156	3.56941	0.793163	0.831413	1.48865
G39	TAV-A	3.88907	0.0842318	0.0673854	2.57595	0.538716	0.505391	0.37062	0.121035	1.89825	2.40756	7.10608	1.62339	0.654148	32.1751	15.2077	0.730508	0.132882	0.505135	9.70974	14.2193	8.45176	14.7381	0.694203	0.0721324	11.8853	22.4003	3.03235	2.02142	2.20954	1.32375	1.8866	0.0204434	0.0705162	0.426642	1.01022	1.19253	0.337367	1.36842	1.24018	0.470198	1.11356	0.854476	0.464682	1.59117	5.14492	0.463404	0.6713	1.72451
G40	TAV-A	3.4914	0.103691	0.114061	1.73222	0.590815	0.311074	0.414766	0.0867819	1.00862	2.51715	6.7626	2.48671	0.561573	39.9937	15.1399	0.782493	0.200558	0.563853	10.0867	13.1623	7.84108	18.7441	1.01305	0.0858038	8.89171	23.1848	4.3515	2.3388	2.02135	1.77138	1.61946	0.028035	0.0441808	0.392407	0.806237	1.02651	0.39297	2.20666	1.3644	0.601673	1.96013	0.951943	0.508446	1.68261	4.53735	0.417919	0.566675	2.33874
G41	TAV-A	3.10577	0.043153	0.0863061	1.8954	0.518992	0.388377	0.186997	0.0680122	0.941781	2.28951	7.41579	1.5694	0.521378	25.8327	26.4991	0.713238	0.184878	0.258948	6.62161	18.2865	9.07079	14.3297	0.642725	0.0250271	9.25773	20.4315	3.48512	1.68152	1.80319	1.20165	1.25465	0.0571441	0.0421338	0.0787349	0.637413	0.285721	0.374147	1.65953	0.971585	0.49749	0.828427	0.887176	0.421485	1.89239	2.81351	0.24221	0.449602	1.59183
G42	TAV-A	1.09933	0.0449236	0.0673854	0.841439	0.354799	0.134771	0.179695	0.0521231	1.19136	1.46003	4.55235	1.19943	0.734907	25.0109	10.5361	0.702406	0.0885433	0.225345	7.9266	9.61903	5.33582	9.59695	0.516531	0.1382	8.79258	17.859	2.57594	1.35242	1.79915	1.13735	1.19638	0.0192485	0.0379037	0.505943	0.722957	1.22421	0.260208	1.35984	0.846431	0.250231	1.36446	0.574207	0.289677	1.24812	2.99122	0.427333	0.530302	1.6215
G10	TAV-Diss	1.29491	0.0617475	0.0463106	0.97011	0.296812	0.123495	0.200679	0.0645975	1.28961	1.99057	5.65822	1.7469	0.691906	31.9764	13.2022	0.771796	0.11375	0.572942	8.51286	13.0097	7.15078	12.4447	1.01162	0.084516	9.90445	17.9263	3.29928	2.78108	2.03493	1.44345	1.89299	0.0483047	0.052845	0.437959	1.11666	1.0814	0.35116	1.65806	1.00505	0.330342	1.23458	0.876218	0.383831	1.23737	4.3147	0.521766	0.652062	1.43554
G11	TAV-Diss	3.59284	0.177878	0.113195	1.66306	0.784579	0.703428	0.477038	0.161397	1.38456	3.92929	11.5394	3.33929	0.984169	32.8296	26.4561	0.930309	0.279078	0.62014	9.00245	16.719	11.2198	16.2514	1.20851	0.156016	10.1668	18.2047	4.1764	2.84477	1.78437	1.56149	1.93536	0.0842499	0.0605295	0.35405	1.39392	0.88989	0.765122	2.72961	1.40954	0.389656	1.5503	1.49227	0.804883	2.18211	3.1699	0.665004	0.757165	2.4151
G12	TAV-Diss	0.997751	0.0901226	0.0450613	0.839332	0.2291	0.153208	0.351478	0.118211	1.33514	1.87878	5.50909	1.49816	0.593726	34.4428	13.5707	0.49367	0.121359	0.498363	9.73612	11.4866	8.46808	13.8633	0.720593	0.0553584	10.5497	19.8867	2.7369	1.55324	2.08248	1.21762	1.27429	0.0648357	0.0472702	0.293751	0.899735	0.714856	0.345109	1.22005	0.934931	0.257681	1.02548	0.607703	0.421887	1.48867	4.40551	0.486211	0.589851	1.52665
G13	TAV-Diss	9.45464	0.202312	0.375723	4.70366	1.90789	1.68593	1.05973	0.185762	2.00451	2.73162	8.61896	1.97685	1.03308	37.792	23.3566	0.994637	0.202255	0.712371	11.009	18.5241	12.7238	23.2954	1.26554	0.126462	15.8106	30.4559	5.22397	3.19525	3.00381	2.04914	2.3332	0.0481559	0.0816834	0.399242	1.1266	1.23664	0.604904	2.11742	1.19813	0.408362	1.87465	1.25089	0.491587	2.36445	6.49335	0.719364	0.965745	2.71802
G14	TAV-Diss	3.06384	0.0811162	0.113563	1.59032	0.462185	0.243348	0.356911	0.150897	2.57824	4.34077	12.5632	3.33423	1.28004	43.8605	15.3405	0.97686	0.26747	0.837779	14.5658	14.5301	9.5336	23.3354	1.26064	0.147964	12.2751	32.3232	5.02904	3.21917	3.72119	2.14932	2.71748	0.0609426	0.083027	0.731823	1.89149	1.78426	0.811889	2.47721	1.33819	0.38597	2.46819	1.16758	0.361946	2.50719	7.04902	1.2203	1.03471	2.90796
G15	TAV-Diss	3.87019	0.138985	0.156359	2.16261	0.773721	0.747047	0.312717	0.0355929	2.10624	2.49466	6.55955	1.88986	0.890846	33.1708	18.7069	0.97582	0.145959	0.500975	11.6604	17.9055	9.69508	13.235	1.17239	0.0998668	10.7283	19.3961	3.96608	2.55678	2.0046	1.48005	2.13239	0.0307283	0.0709276	0.357821	1.597	1.27906	0.491795	2.0697	1.47054	0.576155	2.17052	1.46879	0.575035	1.56031	4.42487	0.985914	0.981778	2.09226
[truncated: 37 more columns]
